# Supplementary material for: D-mannose suppresses macrophage IL-1β production
Source: Nat Commun. 2020 Dec 11;11:6343. doi: 10.1038/s41467-020-20164-6 (PMC7733482; doi:10.1038/s41467-020-20164-6)
Supplement: Supplementary file 3 — Source Data [file 41467_2020_20164_MOESM3_ESM.xlsx]

## Sheet: Fig.1A
	ctr	Mannose 5.5mM	Mannose 11mM	Mannose 25mM	lps	Mannose 5.5 +LPS	Mannose 11mM+LPS	Mannose 25mM+LPS
	0.026003	0.0199633	0.000637246	0.000682699	1.1365	0.987198	0.482346	0.29375
	0.0247065	0.0181514	0.000651302	0.000684088	0.913655	1.07381	0.46862	0.202929
	0.0257559	0.0194572	0.000627711	0.000643698	0.949847	1.13427	0.441364	0.241074
	0.016151	0.0243978	0.000726579	na	0.99781	1.14431	0.568618	0.242301
	0.0200633	0.0262378	0.000731772	na	0.98065	1.12383	0.537651	0.241319
	0.0182344	0.0232818	0.000703228	na	1.02154	0.958436	0.695112	0.295463
	0.000522923				0.976436
	0.000538889				0.951855
	0.000531235				1.07171
	0.00056695				1.16005
	0.000611796				1.14418
	0.000709453				0.750452
	p value (two-tailed Student t-test)	lps vs Mannose 11mM+LPS	lps vs Mannose 25mM+LPS
		1.83529e-07	5.08186e-11

## Sheet: Fig.1B
	- ATP				+ ATP
	ctr	Mannose 11mM	LPS	LPS+Mann11 mM	ctr	Mannose 11mM	LPS	LPS+Mann11 mM
	n.d.	n.d.	152.105	74.673	2.6	3.5	246.9	131.4
	n.d.	n.d.	226.414	40.4297	4.9	3.7	220.1	168.8
	n.d.	n.d.	147.123	64.2021	3.7	2.8	367.7	116.7
	n.d.	n.d.	170.107	121.207	2.7	-0.5	294.3	183.1
	n.d.	n.d.	170.107	51.4905	0.2	4.7	505.2	133.6
	n.d.	n.d.	105.728	89.9718	2.5	4.8	217.2	190.4
	n.d.	n.d.	81.7924	65.6023	2.8	4.8	217.2	130
	n.d.	n.d.	103.409	69.9104	3.8	3.2	283.5	106.9
	n.d.	n.d.	81.7924	26.8068	2.7	1.7	411.2	116.3
	n.d.	n.d.	73.1048	74.4227	3.8	4.4	253.3	157.3
				- ATP	+ ATP
			p value (two-tailed Student t-test)	LPS vs LPS+Mann11 mM	LPS vs LPS+Mann11 mM
				0.00228889	0.000485436

## Sheet: Fig.1C
	- LPS		+ LPS
	Vehicle	Mannose	Vehicle	Mannose
	21.1	14.6	113.371	74.409
	12.5	20.2	61.0956	59.0886
	13.8	7.6	188.113	86.8658
	9.7	11.7	170.763	89.3595
	16.3	8.5	211.144	39.7367
	15.1	5.4	148.178	48.4797
			193.486	62.3064
			83.668	81.7938
			93.4552	71.7546
			82.2253	167.02
			191.528	148.001
			40.7138	164.232
			205.615	160.382
			157.775	61.5752
			132.472	92.2852
			100.62	72.4777
			213.393	71.475
			63.8178	121.763
				74.4901
				93.6382

## Sheet: Fig.1D
		Survival
	hours	LPS	LPS+mannose
	9	1
	9	1
	4	1
	9	1
	9	1
	9	1
	4	1
	4	1
	4	1
	4	1
	4	1
	4	1
	4	1
	9		1
	18		0
	18		0
	18		0
	9		1
	9		1
	9		1
	9		1
	18		0
	9		1
	4		1
	9		1
	9		1

## Sheet: Fig. 2A
		Glucose-derived lactate						Mannose-derived lactate
	ctr	98.0038	100.377	113.484	100.49	88.2867	99.3597	n.d.	n.d.	n.d.	n.d.	n.d.	n.d.
	mannose	77.4536	59.1078	83.4796	76.3321	65.7531	84.5676	39.2861	33.3606	40.257	39.1857	32.7747	39.4201
	LPS	164.488	115.201	137.155	143.988	131.921	123.198	n.d.	n.d.	n.d.	n.d.	n.d.	n.d.
	LP+ mannose	79.9367	69.6883	63.4727	73.0366	62.3073	49.2471	39.9021	35.0739	35.7583	37.9227	32.2805	30.8376
		Total lactate secretion rate
	p value (two-tailed Student t-test)	Ctr vs LPS	LPS vs LPS+mannose
		0.000937516	0.000531857

## Sheet: Fig. 2B
	Ctr	Mannose	LPS	LP+ Mannose
	n.d.	519000	n.d.	1590000
	n.d.	207000	n.d.	1650000
	n.d.	530000	n.d.	1560000
	n.d.	354000	n.d.	1500000

## Sheet: Fig.2C
		ctr				mannose				LPS				LPS+ mannose
	13C3-Pyruvate	0.99589	1.01933	1.02044	0.964345	0.443811	0.395379	0.37347	0.475281	1.00092	1.27808	1.75674	1.83752	0.764892	0.71055	0.711281	0.67366
	13C3-GA3-P	2.12553	1.00145	0.435661	0.437359	0.542586	0	0.171323	0.309903	3.54432	5.3643	6.11406	7.24622	1.08253	1.5703	1.21599	1.22185
	13C6-Glucose 6-P	0.914848	0	0.515217	2.56994	n.d	n.d	n.d	n.d	14.3867	16.969	17.4608	14.6326	9.51737	5.97602	5.23824	6.36951
	13C6-Glucose	0.981965	0.688995	1.40155	0.927494	1.45896	1.5311	2.97387	1.9286	0.421053	0.400442	1.48693	0.712551	1.46191	1.39124	2.20832	1.23371

## Sheet: Fig.2D
	ctr	mannose	LPS	LPS+ mannose
	118.43	35.49	117.73	43.42
	51.35	72.71	160.78	58.65
	89.36	44.45	130.22	117.3
	132.16	22.74	121.39	48.75
	120.37	104.24	155.48	63.6
	88.33	77.43	147.34	153.9
	p value (two-tailed Student t-test)	ctr vs mannose	ctr vs LPS	LPS vs LPS+mannose
		0.0420273	0.0211355	0.0145036

## Sheet: Fig.2E
		13C0				13C1				13C2				13C3				13C4
	ctr	52700	36200	38500	67700	6940	5540	5920	5900	778	1200	866	0	0	0	0	0	0	0	0	0
	mannose	47800	33900	42700	32000	6140	5170	5760	3780	750	132	324	89.3	0	0	90.4	0	0	0	0	0
	lps	420000	430000	389000	449000	55400	64800	61800	72100	77200	94500	97400	114000	27700	35700	35000	44300	3450	5220	5330	8960
	lps+mannose	319000	301000	262000	333000	37600	39800	29800	38200	33100	34400	27400	33500	7180	7300	5550	6230	0	178	0	0

## Sheet: Fig.2F
	ctr	Mannose	des	des + mann	lps	lps man	lps des	LPS man des
	5.19895e-05	0.000272443	0.000196203	0.000207071	1.11554	0.380807	1.62564	1.68358
	5.87305e-05	0.000201069	0.000168559	0.000247208	0.908042	0.414203	1.35852	1.66372
	5.80273e-05	0.000250445	0.000163836	0.000199425	0.976421	0.384832	1.62674	1.61432
	0.0102202	0.00928829	0.00976242	0.00918901	1.07012	0.48433	1.44411	1.13322
	0.0095515	0.00989308	0.00997429	0.00883594	0.930712	0.487703	1.44963	1.12488
	0.00888962	0.00997323	0.00886605	0.00871827	0.999173	0.602781	1.33741	1.08593
	p value (two-tailed Student t-test)	LPS vs LPS+mannose
		4.82539e-07

[truncated: 56 more sheets: Fig.2G, Fig. 3A, Fig.3B, Fig.3C, Fig.3D, Fig.3E, Fig.3F, Fig.4A, Fig.4B, Fig.4C, Fig.4E, Fig.4F, Fig.4G, Fig.4H, Supp. Fig.1A, Supp. Fig.1B, Supp. Fig.1C, Supp. Fig.1D, Supp. Fig.1E, Supp. Fig.1F …]
